# Supplementary material for: Epithelial Thickness Changes After Descemet Membrane Endothelial Keratoplasty (DMEK): An Observational Study
Source: J Clin Med. 2026 Mar 5;15(5):1984. doi: 10.3390/jcm15051984 (PMC12985463; doi:10.3390/jcm15051984)
Supplement: Supplementary file 1 [file jcm-15-01984-s001.zip]

Archive with 3 entries (3 files):
- Supplementary Figure S1A,B.tiff
- Supplementary Tabe S1.pdf
- Supplementary Table S2.pdf
